# Supplementary material for: Molecular serotyping of clinical strains of Haemophilus (Glaesserella) parasuis brings new insights regarding Glässer’s disease outbreaks in Brazil
Source: PeerJ. 2019 May 23;7:e6817. doi: 10.7717/peerj.6817 (PMC6535215; doi:10.7717/peerj.6817)
Supplement: Supplemental Information 1 — The record of each strain including serotyping, geographic localization, year of sampling and vaccination history of several farms before outbreaks of GD are described. [file peerj-07-6817-s001.xlsx]

## Sheet: Total de amostras
Lab	ID	Sample	City	State	Serovar	Year	Animals vaccinated with commercial vaccine before GD outbreak*
EMBRAPA	15216	Nasal swab	Faxinal dos Guedes	SC	NS	1990	Information not available
EMBRAPA	15217	Nasal swab	Faxinal dos Guedes	SC	NS	1990	Information not available
EMBRAPA	15218	Nasal swab	Faxinal dos Guedes	SC	NS	1990	Information not available
EMBRAPA	15219	Nasal swab	Faxinal dos Guedes	SC	NS	1990	Information not available
EMBRAPA	15222	Nasal swab	Faxinal dos Guedes	SC	NS	1990	Information not available
EMBRAPA	15220	Nasal swab	Viçosa	MG	NS	1991	Information not available
EMBRAPA	7226	Not avaiable	Campinas	SP	NS	1998	Information not available
EMBRAPA	7249	Not avaiable	Campinas	SP	NS	1998	Information not available
EMBRAPA	7214	Lung	Clevelândia	PR	NS	1998	Information not available
EMBRAPA	7198	Nasal swab	Faxinal dos Guedes	SC	NS	1998	Information not available
EMBRAPA	7200	Nasal swab	Faxinal dos Guedes	SC	NS	1998	Information not available
EMBRAPA	7202	Nasal swab	Faxinal dos Guedes	SC	NS	1998	Information not available
EMBRAPA	7203	Nasal swab	Faxinal dos Guedes	SC	NS	1998	Information not available
EMBRAPA	7290	Brain	Concórdia	SC	NS	1999	Information not available
EMBRAPA	7333	Abdominal swab	Concórdia	SC	NS	2000	Information not available
EMBRAPA	7476	Not avaiable	Belo Horizonte	MG	NS	2002	Information not available
EMBRAPA	9754	Lung	Cascavel	PR	NS	2005	Information not available
EMBRAPA	10752	Lung	São Paulo	SP	NS	2006	Information not available
EMBRAPA	10998	Lung	São Paulo	SP	NS	2006	Information not available
EMBRAPA	11009	Lung	Concórdia	SC	NS	2007	Information not available
EMBRAPA	11292	Lung	São Paulo	SP	NS	2007	Information not available
EMBRAPA	11831	Lung	Casca	RS	NS	2008	Information not available
EMBRAPA	11977	Lung	Linha Planalto	SC	NS	2008	Information not available
EMBRAPA	15027	Heart	Água Doce	SC	NS	2009	Information not available
EMBRAPA	15035	Lung	Água Doce	SC	NS	2009	Information not available
EMBRAPA	15037	Lung	Água Doce	SC	NS	2009	Information not available
IPEVE	22	Lung	Lucas do Rio Verde	MT	NS	2012	Information not available
IPEVE	24	Lung	Lucas do Rio Verde	MT	NS	2012	Information not available
UPF	LM-25/12	Lung	Lucas do Rio Verde	MT	NS	2012	Information not available
IPEVE	701	Lung	Jequeri	MG	NS	2013	Information not available
IPEVE	867	Brain	Perdigão	MG	NS	2014	Information not available
IPEVE	265	Lung	São Sebastião do Oeste	MG	NS	2014	Information not available
IPEVE	409	Lung	Andradas	MG	NS	2014	Information not available
IPEVE	680	Lung	Pará de Minas	MG	NS	2014	Information not available
IPEVE	1280	Lung	Bom Despacho	MG	NS	2014	Information not available
IPEVE	384	Lung	Nova Mutum	MT	NS	2014	Information not available
IPEVE	1040	Lung	Nova Mutum	MT	NS	2014	Information not available
IPEVE	1251	Lung	Piraí do Sul	PR	NS	2014	Information not available
IPEVE	LM-25/14	Lung	Irani	SC	NS	2014	Information not available
IPEVE	408	Lung	Taquarituba	SP	NS	2014	Information not available
IPEVE	713	Brain	Nova Mutum	MT	NS	2015	Information not available
UPF	LM-434/15	Brain	Serranópolis do Iguaçu	PR	NS	2015	Information not available
UPF	LM-446/15	Brain	Tangará	SC	NS	2015	NO
UPF	LM-045/15	Heart	Iaras	SP	NS	2015	Information not available
UPF	LM-199/15	Lung	Araxá	MG	NS	2015	Information not available
UPF	LM-301/15	Lung	Pará de Minas	MG	NS	2015	Information not available
UPF	LM-500/15	Lung	Onça de Pitangui	MG	NS	2015	Information not available
UPF	LM-584/15	Lung	Conceição do Pará	MG	NS	2015	Information not available
UPF	LM-628/15	Lung	Ponte Nova	MG	NS	2015	Information not available
UPF	LM-700/15	Lung	São Vicente de Minas	MG	NS	2015	Information not available
UPF	LM-738/15	Lung	Andradas	MG	NS	2015	Information not available
UPF	LM-770/15	Lung	Itapecerica	MG	NS	2015	Information not available
UPF	LM-869/15	Lung	Pará de Minas	MG	NS	2015	Information not available
UPF	LM-1002/15	Lung	Paiva	MG	NS	2015	Information not available
UPF	LM-511/15	Lung	Serranópolis do Iguaçu	PR	NS	2015	Information not available
UPF	LM-547/15	Lung	São Miguel do Iguaçu	PR	NS	2015	Information not available
UPF	LM-657/15	Lung	Matelândia	PR	NS	2015	Information not available
UPF	LM-447/15	Lung	Concórdia	SC	NS	2015	NO
IPEVE	2	Lung	Águas da Prata	SP	NS	2015	Information not available
IPEVE	898	Lung	Campo Verde	MT	NS	2015	Information not available
UPF	LM-128/15	Trachea	Severiano de Almeida	RS	NS	2015	Information not available
UPF	LM-5/15	Trachea	Braço do Norte	SC	NS	2015	Information not available
UPF	LM-639/15	Trachea	Chapecó	SC	NS	2015	Information not available
UPF	LM-771/15	Trachea	Mondaí	SC	NS	2015	Information not available
IPEVE	258	Heart	Esmeraldas	MG	NS	2016	Information not available
IPEVE	8408100	Not avaiable	Toledo	PR	NS	2016	Information not available
IPEVE	170	Lung	Natércia	MG	NS	2016	Information not available
IPEVE	246	Lung	Turmalina	MG	NS	2016	Information not available
IPEVE	307	Lung	Urucânia	MG	NS	2016	Information not available
IPEVE	568	Lung	Oratórios	MG	NS	2016	Information not available
IPEVE	55	Lung	Primavera do Leste	MT	NS	2016	Information not available
UPF	LM-199/16	Lung	Campo Verde	MT	NS	2016	Information not available
UPF	LM-403/16	Lung	São Miguel do Iguaçu	PR	NS	2016	Information not available
UPF	LM-420/16	Lung	Marechal Cândido Rondon	PR	NS	2016	Information not available
UPF	LM-520/16	Lung	Entre Rios do Oeste	PR	NS	2016	Information not available
UPF	LM-598/16	Lung	São Pedro do Iguaçu	PR	NS	2016	Information not available
UPF	LM-596/16	Lung	Chapecó	SC	NS	2016	Information not available
UPF	LM-291/16	Trachea	Medianeira	PR	NS	2016	Information not available
UPF	LM-518/16	Trachea	Entre Rios do Oeste	PR	NS	2016	Information not available
UPF	LM-70/16	Trachea	Fraiburgo	SC	NS	2016	Information not available
UPF	LM-248/16	Trachea	Concórdia	SC	NS	2016	NO
EMBRAPA	7227	Not avaiable	Campinas	SP	SV 1	1998	Information not available
EMBRAPA	7256	Not avaiable	Campinas	SP	SV 1	1998	Information not available
EMBRAPA	7475	Not avaiable	Belo Horizonte	MG	SV 1	2002	Information not available
EMBRAPA	7477	Not avaiable	Belo Horizonte	MG	SV 1	2002	Information not available
EMBRAPA	7528	Not avaiable	Belo Horizonte	MG	SV 1	2003	Information not available
EMBRAPA	7574	Lung	Carambeí	PR	SV 1	2003	Information not available
EMBRAPA	15039	Lung	Água Doce	SC	SV 1	2009	Information not available
IPEVE	607	Brain	Esmeraldas	MG	SV 1	2014	Information not available
IPEVE	562	Heart	Minduri	MG	SV 1	2014	Information not available
IPEVE	419	Lung	Vila Velha	ES	SV 1	2014	Information not available
IPEVE	315	Lung	Buritizeiro	MG	SV 1	2014	Information not available
IPEVE	414	Lung	Jequeri	MG	SV 1	2014	Information not available
IPEVE	484	Lung	Piedade de Ponte Nova	MG	SV 1	2014	Information not available
IPEVE	548	Lung	Botelhos	MG	SV 1	2014	Information not available
IPEVE	601	Lung	Itaúna	MG	SV 1	2014	Information not available
IPEVE	722	Lung	Ponte Nova	MG	SV 1	2014	Information not available
IPEVE	758	Lung	Pará de Minas	MG	SV 1	2014	Information not available
IPEVE	800	Lung	Sete Lagoas	MG	SV 1	2014	Information not available
IPEVE	1062	Lung	Pará de Minas	MG	SV 1	2014	Information not available
IPEVE	88	Trachea	Xavantina	SC	SV 1	2014	Information not available
IPEVE	647	Heart	Martinho Campos	MG	SV 1	2015	Information not available
IPEVE	268	Lung	Rio verde	GO	SV 1	2015	Information not available
IPEVE	169	Lung	Pará de Minas	MG	SV 1	2015	Information not available
IPEVE	299	Lung	Pará de Minas	MG	SV 1	2015	Information not available
IPEVE	444	Lung	Abaeté	MG	SV 1	2015	Information not available
IPEVE	600	Lung	Passa Tempo	MG	SV 1	2015	Information not available
IPEVE	605	Lung	Oratórios	MG	SV 1	2015	Information not available
IPEVE	641	Lung	Patos de Minas	MG	SV 1	2015	Information not available
IPEVE	651	Lung	Santa Maria de Itabira	MG	SV 1	2015	Information not available
IPEVE	829	Lung	Conceição do Pará	MG	SV 1	2015	Information not available
IPEVE	901	Lung	São José da Varginha	MG	SV 1	2015	Information not available
IPEVE	663	Lung	Brasilândia	MS	SV 1	2015	Information not available
UPF	LM-361/15	Lung	Rio das Antas	SC	SV 1	2015	Information not available
IPEVE	652	Lung	Taquarituba	SP	SV 1	2015	Information not available
IPEVE	333	Lung	Pará de Minas	MG	SV 1	2015	Information not available
IPEVE	530	Trachea	Martinho Campos	MG	SV 1	2015	Information not available
UPF	LM-109/15	Trachea	Faxinalzinho	RS	SV 1	2015	Information not available
IPEVE	359	Trachea	Tangará	SC	SV 1	2015	Information not available
IPEVE	638	Trachea	Ipira	SC	SV 1	2015	Information not available
IPEVE	740	Trachea	Rio das Antas	SC	SV 1	2015	Information not available
UPF	LM-839/15	Trachea	Guaraciaba	SC	SV 1	2015	NO
IPEVE	404	Joint	Ponte Nova	MG	SV 1	2016	Information not available
IPEVE	330	Heart	Santa Maria de Itabira	MG	SV 1	2016	Information not available
IPEVE	524	Heart	Ponte Nova	MG	SV 1	2016	Information not available
IPEVE	602	Heart	Jequeri	MG	SV 1	2016	Information not available
IPEVE	96	Lung	Pequi	MG	SV 1	2016	Information not available
IPEVE	186	Lung	Inhaúma	MG	SV 1	2016	Information not available
IPEVE	354	Lung	Sete Lagoas	MG	SV 1	2016	Information not available
IPEVE	371	Lung	Taiobeiras	MG	SV 1	2016	Information not available
IPEVE	386	Lung	Piedade de Ponte Nova	MG	SV 1	2016	Information not available
IPEVE	610	Lung	Juiz de fora	MG	SV 1	2016	Information not available
IPEVE	142	Lung	Nova Mutum	MT	SV 1	2016	Information not available
UPF	LM-523/16	Lung	Entre Rios do Oeste	PR	SV 1	2016	Information not available
UPF	LM-601/16	Lung	São Miguel do Iguaçu	PR	SV 1	2016	Information not available
UPF	LM-651/16	Lung	Campos novos	SC	SV 1	2016	Information not available
UPF	LM-83/16	Lung	Tupã	SP	SV 1	2016	Information not available
UPF	LM-110/16	Lung	Fartura	SP	SV 1	2016	Information not available
UPF	LM-196/16	Lung	Águas da Prata	SP	SV 1	2016	Information not available
UPF	LM-345/16	Lung	Tupã	SP	SV 1	2016	Information not available
UPF	LM-508/16	Trachea	Encantado	RS	SV 1	2016	ES
UPF	LM-674/15	Brain	São Miguel do Iguaçu	PR	SV 11	2015	Information not available
EMBRAPA	9122	Lung	São Paulo	SP	SV 12	2004	Information not available
EMBRAPA	12312	Lung	Passos Maia	SC	SV 12	2008	Information not available
EMBRAPA	15026	Lung	Água Doce	SC	SV 12	2009	Information not available
EMBRAPA	15033	Lung	Água Doce	SC	SV 12	2009	Information not available
IPEVE	18	Lung	Lucas do Rio Verde	MT	SV 12	2012	Information not available
IPEVE	27	Lung	Lucas do Rio Verde	MT	SV 12	2012	Information not available
IPEVE	1072	Lung	Pará de Minas	MG	SV 12	2014	Information not available
UPF	LM-86/14	Lung	Arvoredo	SC	SV 12	2014	Information not available
IPEVE	607	Lung	Itaúna	MG	SV 12	2015	Information not available
UPF	LM-823/15	Lung	Rondinha	RS	SV 12	2015	YES
UPF	LM-421/15	Lung	Joaçaba	SC	SV 12	2015	Information not available
UPF	LM-812/15	Trachea	São Miguel do Iguaçu	PR	SV 12	2015	Information not available
IPEVE	155	Lung	Martinho Campos	MG	SV 12	2016	Information not available
IPEVE	183	Lung	Martinho Campos	MG	SV 12	2016	Information not available
IPEVE	185	Lung	Martinho Campos	MG	SV 12	2016	Information not available
UPF	LM-18/16	Lung	Arapoti	PR	SV 12	2016	Information not available
UPF	LM-402/16	Lung	Medianeira	PR	SV 12	2016	Information not available
UPF	LM-01/16	Lung	Encantado	RS	SV 12	2016	Information not available
UPF	LM-02/16	Lung	Anta gorda	RS	SV 12	2016	YES
UPF	LM-03/16	Lung	Anta gorda	RS	SV 12	2016	YES
UPF	LM-04/16	Lung	Anta gorda	RS	SV 12	2016	YES
UPF	LM-453/15	Lung	Água Doce	SC	SV 12	2015	YES
IPEVE	269	Lung	Pará de Minas	MG	SV 13	2015	Information not available
IPEVE	609	Lung	Pará de Minas	MG	SV 13	2015	Information not available
EMBRAPA	6799	Nasal swab	Faxinal dos Guedes	SC	SV 14	1987	Information not available
EMBRAPA	6864	Brain	Campinas	SP	SV 14	1994	Information not available
EMBRAPA	6868	Not avaiable	Videira	SC	SV 14	1994	Information not available
EMBRAPA	7183	Lung	Concórdia	SC	SV 14	1998	Information not available
EMBRAPA	7270	Lung	Videira	SC	SV 14	1999	Information not available
EMBRAPA	7275	Lung	Campinas	SP	SV 14	1999	Information not available
EMBRAPA	7478	Not avaiable	Belo Horizonte	MG	SV 14	2002	Information not available
EMBRAPA	7510	Brain	Casca	RS	SV 14	2003	Information not available
EMBRAPA	7579	Pleural fluid swab	Videira	SC	SV 14	2003	Information not available
EMBRAPA	7544	Lung	Casca	RS	SV 14	2003	Information not available
EMBRAPA	12653	Joint	Passos Maia	SC	SV 14	2005	Information not available
EMBRAPA	12654	Brain	Passos Maia	SC	SV 14	2005	Information not available
EMBRAPA	10919	Joint	São Paulo	SP	SV 14	2006	Information not available
EMBRAPA	11000	Heart	São Paulo	SP	SV 14	2006	Information not available
EMBRAPA	10918	Lung	São Paulo	SP	SV 14	2006	Information not available
EMBRAPA	10920	Lung	São Paulo	SP	SV 14	2006	Information not available
EMBRAPA	10921	Lung	São Paulo	SP	SV 14	2006	Information not available
EMBRAPA	11576	Abdominal swab	Sarandi	RS	SV 14	2007	Information not available
EMBRAPA	11578	Abdominal swab	Sarandi	RS	SV 14	2007	Information not available
EMBRAPA	11577	Pleural fluid swab	Sarandi	RS	SV 14	2007	Information not available
EMBRAPA	11007	Lung	Concórdia	SC	SV 14	2007	Information not available
EMBRAPA	11008	Lung	Concórdia	SC	SV 14	2007	Information not available
EMBRAPA	11245	Lung	São Paulo	SP	SV 14	2007	Information not available
EMBRAPA	15030	Joint	Água Doce	SC	SV 14	2009	Information not available
EMBRAPA	15038	Heart	Água Doce	SC	SV 14	2009	Information not available
UPF	LM-618/14	Heart	Irani	SC	SV 14	2014	Information not available
IPEVE	739	Lung	Andradas	MG	SV 14	2014	Information not available
UPF	LM-280/14	Lung	Lindóia do Sul	SC	SV 14	2014	Information not available
UPF	LM-615/14	Lung	Lindóia do Sul	SC	SV 14	2014	Information not available
UPF	LM-748/14	Lung	Rio das Antas	SC	SV 14	2014	Information not available
UPF	LM-616/14	Lung	Presidente Castello Branco	SC	SV 14	2014	Information not available
UPF	LM-318/14	Trachea	Nova Itaberaba	SC	SV 14	2014	Information not available
UPF	LM-617/14	Trachea	Seara	SC	SV 14	2014	Information not available
UPF	LM-807/15	Lung	Paraíso	SC	SV 12	2015	NO
IPEVE	339	Lung	Formiga	MG	SV 14	2015	Information not available
IPEVE	466	Lung	Papagaios	MG	SV 14	2015	Information not available
IPEVE	545	Lung	Esmeraldas	MG	SV 14	2015	Information not available
UPF	LM-886/15	Lung	Concórdia	SC	SV 12	2015	Information not available
UPF	LM-855/15	Trachea	Entre Rios do Oeste	PR	SV 12	2015	Information not available
UPF	LM-409/15	Heart	Xavantina	SC	SV 13	2015	Information not available
UPF	LM-370/15	Heart	Nova Santa Rosa	PR	SV 14	2015	Information not available
UPF	LM-367/15	Lung	Quatro Pontes	PR	SV 14	2015	Information not available
IPEVE	320	Trachea	Montes Claros	MG	SV 14	2015	Information not available
UPF	LM-09/16	Brain	Harmonia	RS	SV 14	2016	YES
UPF	LM-162/16	Not avaiable	Paulínea	SP	SV 14	2016	Information not available
IPEVE	563	Lung	São Desidério	BA	SV 14	2016	Information not available
IPEVE	17	Lung	Pará de Minas	MG	SV 14	2016	Information not available
IPEVE	449	Lung	Sete Lagoas	MG	SV 14	2016	Information not available
IPEVE	545	Lung	Lagoa Dourada	MG	SV 14	2016	Information not available
IPEVE	643	Lung	Pará de Minas	MG	SV 14	2016	Information not available
IPEVE	674	Lung	Patrocínio	MG	SV 14	2016	Information not available
IPEVE	689	Lung	Paraopeba	MG	SV 14	2016	Information not available
IPEVE	176	Lung	São Gabriel do Oeste	MS	SV 14	2016	Information not available
UPF	LM-2/16	Lung	Piraí do Sul	PR	SV 14	2016	Information not available
UPF	LM-104/16	Lung	São Miguel do Iguaçu	PR	SV 14	2016	Information not available
UPF	LM-105/16	Lung	Medianeira	PR	SV 14	2016	Information not available
UPF	LM-481/16	Lung	Quatro Pontes	PR	SV 14	2016	Information not available
UPF	LM-546/16	Trachea	Iomerê	SC	SV 14	2016	Information not available
EMBRAPA	15221	Nasal swab	Faxinal dos Guedes	SC	SV 15	1990	Information not available
EMBRAPA	15223	Nasal swab	Faxinal dos Guedes	SC	SV 15	1990	Information not available
EMBRAPA	7197	Nasal swab	Faxinal dos Guedes	SC	SV 15	1998	Information not available
EMBRAPA	7334	Lung	Itá	SC	SV 15	2000	Information not available
EMBRAPA	9433	Pleural fluid swab	São Paulo	SP	SV 15	2005	Information not available
EMBRAPA	16475	Nasal swab	Casca	RS	SV 15	2011	Information not available
IPEVE	262	Lung	São Sebastião do Oeste	MG	SV 15	2014	Information not available
IPEVE	541	Lung	Piedade de Ponte Nova	MG	SV 15	2014	Information not available
IPEVE	575	Lung	Esmeraldas	MG	SV 15	2014	Information not available
UPF	LM-488/14	Lung	Itararé	SP	SV 15	2014	Information not available
UPF	LM-384/15	Lung	São Miguel do Iguaçu	PR	SV 14	2015	Information not available
UPF	LM-557/15	Lung	São Miguel do Iguaçu	PR	SV 14	2015	Information not available
UPF	LM-921/15	Lung	São Miguel do Iguaçu	PR	SV 14	2015	Information not available
UPF	LM-469/15	Lung	Concórdia	SC	SV 14	2015	Information not available
UPF	LM-136/15	Heart	Quatro Irmãos	RS	SV 15	2015	YES
UPF	LM-330/15	Lung	Águas da Prata	SP	SV 15	2015	Information not available
UPF	LM-352/15	Lung	Medianeira	PR	SV 15	2015	Information not available
UPF	LM-435/15	Lung	Matelândia	PR	SV 15	2015	Information not available
UPF	LM-29/15	Lung	Lindóia do Sul	SC	SV 15	2015	Information not available
UPF	LM-603/16	Lung	Entre Rios do Oeste	PR	SV 15	2016	Information not available
UPF	LM-6/16	Lung	Passos Maia	SC	SV 15	2016	Information not available
IPEVE	576	Lung	Paiva	MG	SV 15	2016	Information not available
IPEVE	33	Lung	Lucas do Rio Verde	MT	SV 2	2012	Information not available
IPEVE	483	Lung	Juiz de fora	MG	SV 2	2013	Information not available
IPEVE	645	Heart	Campo Verde	MT	SV 2	2015	Information not available
UPF	LM-702/15	Lung	Arroio Trinta	SC	SV 15	2015	Information not available
UPF	LM-656/15	Trachea	São Miguel do Iguaçu	PR	SV 15	2015	Information not available
EMBRAPA	6882	Lung	Concórdia	SC	SV 4	1995	Information not available
EMBRAPA	7224	Not avaiable	Campinas	SP	SV 4	1998	Information not available
EMBRAPA	7230	Not avaiable	Campinas	SP	SV 4	1998	Information not available
EMBRAPA	7187	Lung	Concórdia	SC	SV 4	1998	Information not available
EMBRAPA	7188	Lung	Faxinal dos Guedes	SC	SV 4	1998	Information not available
EMBRAPA	7189	Lung	Faxinal dos Guedes	SC	SV 4	1998	Information not available
EMBRAPA	7190	Lung	Concórdia	SC	SV 4	1998	Information not available
EMBRAPA	7209	Lung	Faxinal dos Guedes	SC	SV 4	1998	Information not available
EMBRAPA	7211	Lung	Faxinal dos Guedes	SC	SV 4	1998	Information not available
EMBRAPA	7298	Lung	Seara	SC	SV 4	1999	Information not available
EMBRAPA	7471	Lung	Braço do Norte	SC	SV 4	2002	Information not available
EMBRAPA	10726	Lung	Ponta Grossa	PR	SV 4	2006	Information not available
EMBRAPA	10769	Lung	Casca	RS	SV 4	2006	Information not available
EMBRAPA	10756	Lung	São Paulo	SP	SV 4	2006	Information not available
EMBRAPA	11976	Trachea	Linha Planalto	SC	SV 4	2008	Information not available
EMBRAPA	15275	Lung	Sarandi	RS	SV 4	2009	Information not available
EMBRAPA	15276	Lung	Sarandi	RS	SV 4	2009	Information not available
EMBRAPA	15025	Lung	Água Doce	SC	SV 4	2009	Information not available
EMBRAPA	15029	Lung	Água Doce	SC	SV 4	2009	Information not available
EMBRAPA	15031	Lung	Água Doce	SC	SV 4	2009	Information not available
EMBRAPA	15032	Lung	Água Doce	SC	SV 4	2009	Information not available
EMBRAPA	15040	Lung	Água Doce	SC	SV 4	2009	Information not available
EMBRAPA	15941	Lung	Braço do Norte	SC	SV 4	2011	Information not available
IPEVE	30	Lung	Lucas do Rio Verde	MT	SV 4	2012	Information not available
UPF	LM-36/12	Lung	Erechim	RS	SV 4	2012	YES
IPEVE	371	Lung	Diamantino	MT	SV 4	2013	Information not available
IPEVE	712	Lung	Campo Verde	MT	SV 4	2013	Information not available
EMBRAPA	17149	Lung	Concórdia	SC	SV 4	2013	Information not available
IPEVE	368	Brain	Brasilândia	MS	SV 4	2014	Information not available
IPEVE	497	Heart	Rio Casca	MG	SV 4	2014	Information not available
IPEVE	582	Heart	Oratórios	MG	SV 4	2014	Information not available
IPEVE	583	Heart	Oratórios	MG	SV 4	2014	Information not available
IPEVE	793	Heart	Ponte Nova	MG	SV 4	2014	Information not available
IPEVE	1212	Heart	Alvinópolis	MG	SV 4	2014	Information not available
IPEVE	221	Lung	Rio Verde	GO	SV 4	2014	Information not available
IPEVE	222	Lung	Pequi	MG	SV 4	2014	Information not available
IPEVE	257	Lung	Patrocínio	MG	SV 4	2014	Information not available
IPEVE	417	Lung	Jequeri	MG	SV 4	2014	Information not available
IPEVE	454	Lung	Juiz de fora	MG	SV 4	2014	Information not available
IPEVE	455	Lung	Juiz de fora	MG	SV 4	2014	Information not available
IPEVE	456	Lung	Juiz de fora	MG	SV 4	2014	Information not available
IPEVE	462	Lung	Boa Esperança	MG	SV 4	2014	Information not available
IPEVE	463	Lung	Rio Casca	MG	SV 4	2014	Information not available
IPEVE	626	Lung	Montes Claros	MG	SV 4	2014	Information not available
IPEVE	728	Lung	Jequeri	MG	SV 4	2014	Information not available
IPEVE	1065	Lung	Pará de Minas	MG	SV 4	2014	Information not available
IPEVE	1068	Lung	Pará de Minas	MG	SV 4	2014	Information not available
IPEVE	1155	Lung	Jequeri	MG	SV 4	2014	Information not available
IPEVE	1190	Lung	Patos de Minas	MG	SV 4	2014	Information not available
IPEVE	1274	Lung	Ponte Nova	MG	SV 4	2014	Information not available
IPEVE	1275	Lung	Ponte Nova	MG	SV 4	2014	Information not available
IPEVE	1277	Lung	Ponte Nova	MG	SV 4	2014	Information not available
IPEVE	246	Lung	Nova Mutum	MT	SV 4	2014	Information not available
IPEVE	672	Lung	Nova Mutum	MT	SV 4	2014	Information not available
IPEVE	1038	Lung	Nova Mutum	MT	SV 4	2014	Information not available
UPF	LM-929/14	Lung	São Miguel do Iguaçu	SC	SV 4	2014	YES
UPF	LM-931/14	Lung	São Lourenço do Oeste	SC	SV 4	2014	YES
UPF	LM-4/14	Trachea	Concórdia	SC	SV 4	2014	YES
IPEVE	540	Joint	Nova Mutum	MT	SV 4	2015	Information not available
IPEVE	307	Heart	Jequeri	MG	SV 4	2015	Information not available
IPEVE	326	Heart	Buritizeiro	MG	SV 4	2015	Information not available
IPEVE	696	Trachea	Concórdia	SC	SV 15	2015	Information not available
IPEVE	703	Trachea	Tunápolis	SC	SV 15	2015	Information not available
IPEVE	548	Heart	Itaipulândia	SP	SV 4	2015	Information not available
IPEVE	146	Lung	Ponte Nova	MG	SV 4	2015	Information not available
IPEVE	214	Lung	Passos	MG	SV 4	2015	Information not available
IPEVE	248	Lung	Bom Jesus da Penha	MG	SV 4	2015	Information not available
IPEVE	257	Lung	Juiz de fora	MG	SV 4	2015	Information not available
IPEVE	412	Lung	Pará de Minas	MG	SV 4	2015	Information not available
IPEVE	499	Lung	Onça de Pitangui	MG	SV 4	2015	Information not available
IPEVE	583	Lung	Conceição do Pará	MG	SV 4	2015	Information not available
IPEVE	608	Lung	Pará de Minas	MG	SV 4	2015	Information not available
IPEVE	621	Lung	Jequeri	MG	SV 4	2015	Information not available
IPEVE	685	Lung	Sete Lagoas	MG	SV 4	2015	Information not available
IPEVE	832	Lung	São José da Varginha	MG	SV 4	2015	Information not available
IPEVE	870	Lung	Pará de Minas	MG	SV 4	2015	Information not available
IPEVE	659	Lung	Brasilândia	MS	SV 4	2015	Information not available
UPF	LM-481/15	Heart	Lacerdópolis	SC	SV 2	2015	Information not available
UPF	LM-709/15	Lung	Itapiranga	SC	SV 2	2015	Information not available
UPF	LM-139/15	Heart	Três arroios	RS	SV 4	2015	YES
UPF	LM-369/15	Heart	Curitibanos	SC	SV 4	2015	YES
UPF	LM-353/15	Lung	Clevelândia	PR	SV 4	2015	YES
UPF	LM-437/15	Lung	Entre Rios do Oeste	PR	SV 4	2015	YES
UPF	LM-512/15	Lung	Serranópolis do Iguaçu	PR	SV 4	2015	Information not available
UPF	LM-554/15	Lung	São Miguel do Iguaçu	PR	SV 4	2015	YES
UPF	LM-923/15	Lung	Itaipulândia	PR	SV 4	2015	Information not available
UPF	LM-184/15	Lung	Braço do Norte	SC	SV 4	2015	Information not available
IPEVE	281	Lung	Grão Pará	SC	SV 4	2015	Information not available
IPEVE	282	Lung	Grão Pará	SC	SV 4	2015	Information not available
UPF	LM-358/15	Lung	Seara	SC	SV 4	2015	Information not available
UPF	LM-531/15	Lung	Ipira	SC	SV 4	2015	Information not available
UPF	LM-724/15	Lung	Videira	SC	SV 4	2015	YES
UPF	LM-739/15	Lung	Iomerê	SC	SV 4	2015	YES
UPF	LM-830/15	Lung	Braço do Norte	SC	SV 4	2015	Information not available
UPF	LM-97/16	Joint	Harmonia	RS	SV 4	2016	YES
IPEVE	CEDISA	Heart	Nova Mutum	MT	SV 4	2016	Information not available
UPF	LM-98/16	Abdominal swab	Harmonia	RS	SV 4	2016	YES
IPEVE	208	Pleural fluid swab	Juiz de fora	MG	SV 4	2016	Information not available
IPEVE	4	Lung	Cristalina	GO	SV 4	2016	Information not available
IPEVE	82	Lung	Jequeri	MG	SV 4	2016	Information not available
IPEVE	164	Lung	Alvinópolis	MG	SV 4	2016	Information not available
IPEVE	172	Lung	Minduri	MG	SV 4	2016	Information not available
IPEVE	189	Lung	Machado	MG	SV 4	2016	Information not available
IPEVE	204	Lung	Juiz de fora	MG	SV 4	2016	Information not available
IPEVE	205	Lung	Juiz de fora	MG	SV 4	2016	Information not available
IPEVE	207	Lung	Juiz de fora	MG	SV 4	2016	Information not available
IPEVE	359	Lung	Pará de Minas	MG	SV 4	2016	Information not available
IPEVE	364	Lung	Perdigão	MG	SV 4	2016	Information not available
IPEVE	400	Lung	Jequeri	MG	SV 4	2016	Information not available
IPEVE	471	Lung	Minduri	MG	SV 4	2016	Information not available
IPEVE	53	Lung	Nova Mutum	MT	SV 4	2016	Information not available
IPEVE	231	Lung	Primavera do Leste	MT	SV 4	2016	Information not available
UPF	LM-163/16	Lung	Medianeira	PR	SV 4	2016	Information not available
UPF	LM-441/16	Lung	Quatro Pontes	PR	SV 4	2016	Information not available
UPF	LM-642/16	Lung	São Miguel do Iguaçu	PR	SV 4	2016	Information not available
UPF	LM-81/16	Lung	Passos Maia	SC	SV 4	2016	Information not available
UPF	LM-318/16	Lung	Grão Pará	SC	SV 4	2016	Information not available
UPF	LM-429/16	Lung	Orleans	SC	SV 4	2016	YES
UPF	LM-547/16	Lung	Treze Tílias	SC	SV 4	2016	Information not available
UPF	LM-619/16	Lung	Braço do Norte	SC	SV 4	2016	YES
UPF	LM-594/16	Lung	Capela do Alto	SP	SV 4	2016	Information not available
UPF	LM-425/16	Trachea	Serranópolis do Iguaçu	PR	SV 4	2016	YES
EMBRAPA	9434	Pleural fluid swab	São Paulo	SP	SV 5	2005	Information not available
EMBRAPA	10707	Lung	Cascavel	PR	SV 5	2006	Information not available
EMBRAPA	15143	Spleen	Sarandi	RS	SV 5	2009	Information not available
EMBRAPA	15028	Brain	Água Doce	SC	SV 5	2009	Information not available
EMBRAPA	15943	Heart	Braço do Norte	SC	SV 5	2011	Information not available
EMBRAPA	15942	Pleural fluid swab	Braço do Norte	SC	SV 5	2011	Information not available
IPEVE	19	Lung	Lucas do Rio Verde	MT	SV 5	2012	Information not available
IPEVE	20	Lung	Lucas do Rio Verde	MT	SV 5	2012	Information not available
IPEVE	21	Lung	Lucas do Rio Verde	MT	SV 5	2012	Information not available
IPEVE	28	Lung	Lucas do Rio Verde	MT	SV 5	2012	Information not available
IPEVE	29	Lung	Lucas do Rio Verde	MT	SV 5	2012	Information not available
IPEVE	31	Lung	Lucas do Rio Verde	MT	SV 5	2012	Information not available
IPEVE	32	Lung	Lucas do Rio Verde	MT	SV 5	2012	Information not available
IPEVE	34	Lung	Lucas do Rio Verde	MT	SV 5	2012	Information not available
IPEVE	35	Lung	Lucas do Rio Verde	MT	SV 5	2012	Information not available
UPF	LM-37/12	Lung	Erechim	RS	SV 5	2012	Information not available
UPF	LM-38/12	Lung	Erechim	RS	SV 5	2012	Information not available
IPEVE	698	Brain	Perdigão	MG	SV 5	2014	Information not available
IPEVE	1296	Brain	Luzerna	SC	SV 5	2014	Information not available
IPEVE	1205	Heart	Urucânia	MG	SV 5	2014	Information not available
IPEVE	498	Lung	Rio Casca	MG	SV 5	2014	Information not available
IPEVE	1410	Lung	Juiz de fora	MG	SV 5	2014	Information not available
UPF	LM-41/14	Lung	Ipira	SC	SV 5	2014	Information not available
IPEVE	1414	Lung	Itapiranga	SC	SV 5	2014	Information not available
IPEVE	24	Heart	Piedade de Ponte Nova	MG	SV 5	2015	Information not available
IPEVE	711	Heart	Minduri	MG	SV 5	2015	Information not available
IPEVE	35	Heart	Campo Verde	MT	SV 5	2015	Information not available
IPEVE	958	Heart	Nova Mutum	MT	SV 5	2015	Information not available
UPF	LM-963/15	Lung	Passos Maia	SC	SV 4	2015	Information not available
IPEVE	440	Lung	Jequeri	MG	SV 5	2015	Information not available
IPEVE	940	Lung	Oratórios	MG	SV 5	2015	Information not available
IPEVE	899	Lung	São Gabriel do Oeste	MS	SV 5	2015	Information not available
UPF	LM-110/15	Trachea	Mariano Moro	RS	SV 4	2015	Information not available
UPF	LM-111/15	Trachea	Fraiburgo	SC	SV 4	2015	Information not available
IPEVE	30	Brain	Papagaios	MG	SV 5	2016	Information not available
IPEVE	616	Heart	Campo Verde	MT	SV 5	2016	Information not available
UPF	LM-101/16	Heart	Sarandi	RS	SV 5	2016	YES
UPF	LM-102/16	Not avaiable	Faxinal dos Guedes	SC	SV 5	2016	YES
UPF	LM-250/16	Not avaiable	Paulínea	SP	SV 5	2016	Information not available
IPEVE	29	Lung	Papagaios	MG	SV 5	2016	Information not available
IPEVE	98	Lung	Bom Despacho	MG	SV 5	2016	Information not available
IPEVE	577	Lung	Mamborê	PR	SV 5	2016	Information not available
IPEVE	578	Lung	Mamborê	PR	SV 5	2016	Information not available
IPEVE	681	Lung	Arapoti	PR	SV 5	2016	Information not available
UPF	LM-103/16	Lung	Sarandi	RS	SV 5	2016	Information not available
UPF	LM-38/16	Lung	Joaçaba	SC	SV 5	2016	Information not available
UPF	LM-536/16	Lung	Galvao	SC	SV 5	2016	Information not available
UPF	LM-600/16	Lung	Lacerdópolis	SC	SV 5	2016	Information not available
EMBRAPA	10999	Lung	São Paulo	SP	SV 5	2006	Information not available
EMBRAPA	15145	Heart	Sarandi	RS	SV 5	2009	Information not available
EMBRAPA	15144	Lung	Sarandi	RS	SV 12	2009	Information not available
EMBRAPA	15146	Nasal swab	Sarandi	RS	SV 12	2009	Information not available
IPEVE	696	Pleural fluid swab	Pará de Minas	MG	SV 12	2013	Information not available
IPEVE	92	Lung	Perdigão	MG	SV 5	2014	Information not available
UPF	LM-282/14	Lung	Itararé	RS	SV 5	2014	Information not available
IPEVE	271	Heart	Pará de Minas	MG	SV 5	2015	Information not available
IPEVE	510	Lung	Vila Velha	ES	SV 12	2015	Information not available
IPEVE	173	Lung	Rio Verde	GO	SV 12	2015	Information not available
IPEVE	283	Lung	Rio Verde	GO	SV 12	2015	Information not available
IPEVE	11	Lung	Buritizeiro	MG	SV 5	2015	Information not available
IPEVE	17	Lung	Itaúna	MG	SV 5	2015	Information not available
IPEVE	686	Lung	Jequeri	MG	SV 12	2015	Information not available
IPEVE	979	Lung	Passos	MG	SV 12	2015	Information not available
IPEVE	843	Lung	Brasilândia	MS	SV 5	2015	Information not available
IPEVE	731	Lung	Nova Mutum	MT	SV 5	2015	Information not available
UPF	LM-681/15	Trachea	Joaçaba	SC	SV 4	2015	YES
UPF	LM-355/15	Heart	São Miguel do Iguaçu	PR	SV 5	2015	Information not available
UPF	LM-360/15	Lung	Videira	SC	SV 5	2015	Information not available
UPF	LM-895/15	Lung	Salto Veloso	SC	SV 5	2015	Information not available
UPF	LM-549/15	Lung	Medianeira	PR	SV 5	2015	Information not available
UPF	LM-558/15	Lung	Pitanga	PR	SV 5	2015	Information not available
UPF	LM-167/15	Lung	São Valentim do Sul	RS	SV 5	2015	YES
UPF	LM-654/15	Trachea	Itapejara d'Oeste	PR	SV 5	2015	Information not available
UPF	LM-655/15	Trachea	Francisco Beltrão	PR	SV 5	2015	Information not available
UPF	LM-289/16	Brain	Medianeira	PR	SV 5	2016	Information not available
IPEVE	51	Lung	Alterosa	MG	SV 5	2016	Information not available
IPEVE	76	Lung	Esmeraldas	MG	SV 12	2016	Information not available
IPEVE	94	Lung	Esmeraldas	MG	SV 12	2016	Information not available
IPEVE	224	Lung	Jequeri	MG	SV 12	2016	Information not available
IPEVE	236	Lung	Conceição do Pará	MG	SV 12	2016	Information not available
UPF	LM-304/16	Lung	Serranópolis do Iguaçu	PR	SV 5	2016	Information not available
IPEVE	42	Lung	Iporã do Oeste	SC	SV 5	2016	Information not available
IPEVE	156	Lung	Papanduva	SC	SV 5	2016	Information not available
IPEVE	41	Trachea	Iporã do Oeste	SC	SV 5	2016	Information not available
IPEVE	159	Trachea	Papanduva	SC	SV 12	2016	Information not available
IPEVE	247	Trachea	Concórdia	SC	SV 12	2016	Information not available
* Commercial vaccines: Porcilis Glässer (MSD), Hiprasuis® Glässer (HIPRA), Ingelvac® HP-1 (Boehringer Ingelheim).
